# Supplementary material for: Epidemiology and Genotype Distribution of Hepatitis C Virus in Russia
Source: Pathogens. 2022 Dec 6;11(12):1482. doi: 10.3390/pathogens11121482 (PMC9781887; doi:10.3390/pathogens11121482)
Supplement: Supplementary file 1 [file pathogens-11-01482-s001.zip]

Archive with 1 entries (1 files):
- pathogens-2036479-supplementary.pdf
